# Supplementary material for: Molecular transitions in early progenitors during human cord blood hematopoiesis
Source: Mol Syst Biol. 2018 Mar 15;14(3):e8041. doi: 10.15252/msb.20178041 (PMC5852373; doi:10.15252/msb.20178041)
Supplement: Supplementary file 2 — Table EV1 [file MSB-14-e8041-s002.xlsx]

## Sheet: TableEV1.A
* Table EV1A: Top 100 transcriptional markers identified for each cluster after latent variable regression for cell cycle and technical covariates
Cluster1	Cluster2	Cluster3	Cluster4	Cluster5	Cluster6	Cluster7	Cluster8	Cluster9	Cluster10
PF4	HDC	APOC1	CPA3	RNU2-59P	AVP	FAM211A	MAP3K8	MPO	ACY3
TREML1	TPSAB1	CNRIP1	PHACTR4	RNU1-60P	FTH1	KB-1208A12.3	KIAA0125	AZU1	LTB
GP1BA	MS4A3	FAM178B	FAM65C	RNU2-3P	AREG	C17orf76-AS1	CD99	VIM	KIAA0087
LTBP1	MS4A2	PLIN2	KIT	RNVU1-14	MAFF	CTC-425F1.4	GYPC	IGLL1	MME
PPBP	LMO4	CD36	ZEB2	RNVU1-15	HLA-DRB1	MT-ND6	C1QTNF4	HMGN2	IRF8
SELP	GRAP2	HDC	PHTF1	RNVU1-13	RILPL2	SFXN1	CD52	ANXA1	CLNK
GP9	ALOX5AP	GATA1	PBX1	SNORD13	SRGN	BEST1	C19orf77	NUCB2	IGJ
CMTM5	GATA2	SLC40A1	ZMYND8	RNU4-2	ZFP36L2	NAP1L1	TMSB4X	H1FX	PACSIN1
ARHGAP6	CSF2RB	CSF2RB	DGKE	RNU2-63P	FAM3C	CSF3R	CSF3R	CP	LST1
THBS1	PLIN2	LINC00152	RNF130	RNU2-5P	HLA-DQB1	PABPC1	MT-CO3	PLEK	SLC2A5
CLEC1B	S100A6	S100A6	GATA2	RNVU1-20	MEG3	TSIX	TPT1	NAP1L1	LINC00865
ITGA2B	GLUL	ANK1	EREG	RNU4ATAC	GADD45A	NUCB2	BAALC	CD99	IGHM
LGALSL	CNRIP1	CTNNBL1	ELMO1	LINC00910	GRASP	MALAT1	SPINK2	LGALS1	SCN3A
PF4V1	GATA1	BLVRB	IL1RL1	RNVU1-6	MECOM	PIM2	MZB1	B2M	KIAA0125
TUBB1	FAM46A	CD40LG	PRKACB	RNU5A-1	HLA-E	PIK3R1	B2M	GAPDH	KCNK17
RBPMS2	P2RX5	CXADR	TESPA1	RNU12	NAMPT	GYPC	GNB2L1	HGF	CD99
CALD1	CTNNBL1	RHAG	IMPA1	RNU5F-1	MLLT3	MAP3K8	GAPDH	H3F3B	AC016735.1
CD9	TRIB2	KCNH2	ELF1	RNU2-14P	HLA-DRB5	CALR	CD74	MKI67	MZB1
C2orf88	CD63	CSF1	RNA28S5	RNU5E-1	NR4A1	ZFP36L2	TSC22D3	HDGF	BAALC
RGS18	RNA28S5	LYAR	JUN	RNU1-59P	CD109	CD99	ANGPT1	HSP90B1	LPIN1
GFI1B	SEC24D	EREG	RAPGEF2	ZFP36	CCNH	TPT1	ZFAS1	HNRNPU	S100Z
CAMK1	NEDD9	GATA2	TAF1D	RNU5E-4P	HLF	ANKRD28	ITM2C	ENO1	TNFAIP2
RAB27B	AC004791.2	TFR2	MYCT1	HIST1H2BG	SOCS2	AC010761.8	HLA-A	HMGN5	CARD11
MEGT1	ANXA1	MIR4435-1HG	SERPINB1	DUSP1	SPP1	TPM4	TPM4	HLA-B	PRKCB
HPSE	BACE2	KLF1	ZBTB16	HIST1H2BD	CD74	C6orf62	ACTG1	TPM3	SATB1
NEXN	AC079949.1	SOX4	BMP2K	RNU1-34P	PELI1	XIST	RILPL2	PRR11	RBM38
F13A1	PNMT	PVT1	EIF2AK1	HIST1H2AE	RIPK2	HSP90B1	SELL	CANX	CYTH4
CD36	PDIA3	SSX2IP	SESN3	RNU2-49P	EZR	AP000350.4	PTPRCAP	CENPF	ITGAL
LRRC32	SLC40A1	PKIG	PNN	HSPA5	HMGA2	MSI2	SNHG6	C19orf77	OSBPL3
DNM3	EMP3	RYR3	ATP6V0A2	HIST2H2BE	CRHBP	ATG10	IGLL1	RAB32	CD74
PLEK	JUND	ACSM3	CAMLG	RNU5D-1	MAFG	H2AFY	MT-TL1	PTMA	AMICA1
PROS1	FBXO7	CENPF	IKZF2	JUN	NFKBIA	PTPRE	HINT1	TUBA1B	GFOD1
CCND1	SPTY2D1	MPC2	CTNNBL1	TMEM107	PPP1CB	ANKRD36C	CD44	DSTN	LUC7L3
GNAZ	P4HB	FBXO7	HPGDS	RNU5A-3P	NEAT1	TTF1	RCSD1	LCP1	RAB31
CLU	LMNA	PNN	FOXO3	HIST1H2BF	SNX9	RILPL2	FAU	TMSB10	ITM2C
PDLIM1	SOX4	NCL	GNAI1	AVP	IRAK3	LRRFIP1	HLA-B	DNAJC1	FGD6
KALRN	S100A4	TRIB2	SLC40A1	JUNB	HLA-DQA1	SPINK2	SNHG8	S100A10	AE000661.37
PRKAR2B	DNAJC9	EMP3	CCND2	CD69	HLA-DMB	MZB1	IFITM3	ATP2B1	EVL
DMTN	TFR2	NET1	PKIG	RNU5B-1	GATA3	GBP4	GAS5	NUCKS1	CD52
TMEM40	CALR	TFRC	MLLT3	C12orf57	THEMIS2	BCL11A	PIK3R1	HNRNPM	LINC00173
AC147651.3	FOSB	S100A4	YARS	NEAT1	RNU2-63P	ANKRD36	BTF3	PIK3R1	TRAF3IP3
CCDC68	LGALS1	B3GNT2	ETS2	MEG3	LRRFIP1	IFITM1	CD34	ACTG1	CYTH1
DAAM1	LYAR	SERBP1	CELF2	HIST1H1C	HLA-DRA	MT-ND5	GNG11	SELL	SPNS3
ESAM	HMGCS1	CAT	ZNF711	CLEC2B	TCF4	C1QTNF4	PFDN5	HSP90AA1	LINC00426
LCN2	AFF2	PNMT	SKIL	HIST1H2BC	SELK	KRR1	ARHGAP25	HSPD1	C9orf78
CXCL3	TMSB10	PHTF1	PDZD8	TUBB4B	FOSL2	GLIPR1	ENO1	ANP32B	PIK3R1
PBK	CTC-425F1.4	REXO2	MYB	NFKBIA	PIM3	ZC3HAV1	MPG	VAMP8	COBLL1
CENPA	FAM178B	LDB1	LAPTM4A	NFKBIZ	DDIT4	TTC3	S100Z	CALR	SYK
C3orf52	PSME4	KEL	AP001171.1	SOCS2	TFPI	RUNX1	HSH2D	HLA-A	SASH3
FYB	CHP1	TUBB2A	CD69	MEF2C	TSC22D3	GNB4	EEF1B2	CFL1	CD47
VCL	LDB1	ZEB2	SDCBP	H1FX	MAP3K8	ZBTB8A	PADI4	TAGLN2	TTC3
LY6G6F	STAM	KIF20B	LEPROT	HLA-DQB1	PTPRC	EIF2S3	HCST	CD44	DDX17
GP6	VASP	PARP1	SNX5	MECOM	IRF1	USP36	ERGIC1	TARS	DSTN
CTTN	FLNA	ICAM4	GALNT1	ZFP36L2	FOXO1	AC016735.1	S100A4	RTN4	IL6R
SPTB	PLGRKT	PRKAR2B	HSP90AA1	MAFF	MEIS1	BCL7A	BCL3	RB1CC1	PRAM1
PDE5A	SLC2A1	CDC42BPA	HTR1F	HIST2H2AC	ZNF331	IFNGR1	DYNLT1	SF3B2	MALAT1
ACTN1	CD82	EPOR	ARHGAP15	CD52	SAMSN1	MIS18BP1	VMP1	SET	ARL6IP5
CA2	TES	PABPC4	DTD1	LPAR6	BEX1	SELL	NACA	GYPC	MEF2A
MYLK	TFRC	SPTA1	MAN2A2	HLA-DRA	PREX2	TRIM24	RASGRP2	TPM4	NCOA7
TESC	GSE1	GLUL	RHOH	CLEC9A	SMCHD1	IFI16	MT-ND3	KRR1	ARHGEF7
FERMT3	MALAT1	PDZD8	SLA	IL8	SLC2A3	HNRNPH1	NUCB2	HNRNPA1	IQGAP2
NRGN	VIM	PTMA	TNIK	MLLT3	RANBP2	KRAS	2017-09-06	NCL	QPRT
BIN2	IKZF2	EIF5B	AC079949.1	RIPK2	TNFRSF1B	TCF7L2	AC002454.1	C1QTNF4	C9orf89
PPIF	RAB11FIP1	PA2G4	PSTPIP2	HLF	RNF125	TAOK3	HOPX	CALM1	C10orf54
PDE3A	MLEC	SSB	CYCS	IER2	CCNY	STARD4-AS1	MT-CO1	PRPF40A	PREX1
HBD	CANX	FADS2	ZFAS1	SDPR	CXCR4	CYTIP	NPDC1	LYZ	TYROBP
HEXIM1	STAT5A	PDCD4	ITGA4	TPT1	AJ006998.2	DEK	HLA-DRA	FAM129A	MAP1A
NID1	ASRGL1	FLNA	DDX21	PNRC1	HIF1A	SPN	PRAM1	PFN1	ARPC5L
STOM	PTMA	MYH10	SSFA2	HMGA2	TSC22D1	FAM161A	PROM1	LPAR6	SLC9A3R1
GSN	PPP1R15A	MINPP1	NOP58	TRA2B	ALDH1A1	SPTBN1	COMMD6	BIRC5	SETBP1
MFAP3L	PLEK	STAT5A	CRHBP	NR4A1	LIMCH1	C19orf77	GSTP1	BCL11A	MED13L
PDGFB	BRIX1	NECAB1	TSPYL2	MYCT1	HLA-DPA1	CHD1	SNHG5	KDM5A	ACAP2
SDPR	PNN	TXNDC17	STK4	MDK	MKLN1-AS1	IFITM3	UBA52	STMN1	HCST
GRAP2	CASP3	DKC1	MOB1B	SKAP1	PRKCH	ANKRD26	IFITM1	GSTP1	COL24A1
LIMS1	CHPT1	RAB11FIP1	MPP1	HLA-DRB1	RNVU1-20	SLK	PSME1	TBCA	CYFIP2
MYL12A	SLC6A6	SNRPD1	MED12L	DUSP2	HLA-DPB1	NPDC1	MT-CYB	TNFSF13B	GSTP1
ABCC3	PABPC4	UROD	TEC	FOS	ID2	WDR49	LDLRAD2	CLEC11A	LAIR1
KCNE3	ATF4	HMGN5	TSEN54	CD74	SDPR	CALCOCO2	SPNS3	SERF2	LZTFL1
CCL5	PIM2	MYL12A	CKAP2	HOPX	NR4A2	KPNB1	ATP5G2	ITM2C	CXXC5
TSPAN15	CCDC88A	LMAN1	CDK6	HIST1H4E	SAT1	BRCA2	CD48	SLK	USP36
ARHGAP18	NDEL1	EIF4G2	EWSR1	AREG	PABPC1	MT-RNR2	IGHM	PA2G4	SPINK2
GABRE	GOLT1B	LSMD1	KIAA1211	AJ006998.2	TUBA4A	VPS35	EGFL7	ATP5B	C1orf63
PDGFA	HPGDS	SLC2A1	NLK	GADD45A	DUSP1	BTF3	FLT3	MT-ND4	NEGR1
RNA28S5	MIR4435-1HG	HDAC7	ABCA1	HIST1H1D	ARPC5L	DYNLT1	AC016735.1	MAP3K2	NIN
TPM1	IFITM2	BCCIP	LDLR	ID2	DUSP2	HSPA5	ATP5E	PEBP1	RNASET2
BANK1	HSPA5	CCDC112	PLXDC2	ATF3	CEBPB	FLT3	ADA	RBM17	SH2D3C
EXOC3L2	SDF2L1	ITGA2B	TOPORS-AS1	SEZ6L2	USP36	TUBA1B	IGFBP7	C9orf78	PAG1
MOB3C	POU2F2	NOLC1	ZBTB20	CRHBP	MEF2C	ZRANB2	H2AFY	LRRFIP1	ADA
EFNB2	FBXO33	HSP90AA1	SLC38A2	SELK	TSPYL2	CCDC14	HLA-C	GADD45GIP1	AFF1
MMRN1	HSP90AB1	STAM	G3BP2	APOL3	KAT6A	FAM101B	NAP1L1	EIF3A	RERE
SLC44A1	TIMM17A	FECH	ERG	AMICA1	TACC1	HIF1A	RUNX1	IGFBP7	ARRB2
ITGA6	GDE1	PSTPIP2	DEPTOR	LRBA	GBP4	PSMA6	FAM26F	YY1	LL22NC03-2H8.5
CMAS	MT-TL1	PPP1R14A	SPTY2D1	EIF4A2	MT-ND2	MT-ATP8	ERLIN1	ZFP36L2	BTK
VWF	TSPYL2	HDAC2	CD84	BTG2	AC116366.6	GTF3A	EIF3K	ARID4A	ACTG1
COQ2	SLC25A3	ARL4A	NFKBIZ	INSIG1	MMRN1	TCERG1	HNRNPA1	IRF8	CORO1A
SLFN14	SMIM1	MBD4	ITGAE	GADD45B	STAT1	CASP4	IFLTD1	PTGES3	RBM17
ABCC4	LAPTM5	PIP4K2A	RSBN1	GNG11	WDR45B	SET	RNASET2	PSMA7	ARHGAP25
TMSB4X	TOB2	ACSL4	SLC39A8	SERTAD4	TPM2	ENO1	SNRPD2	SAT1	TRBC2
FCGR2A	ING2	JUND	NFIA	OXT	MT-ND5	CSGALNACT2	ARHGAP30	PIM3	SH3TC1
RUFY1	GTF3C4	SIAH2	MT-RNR2	SPINK2	LPAR6	ARID4A	MT-ND4	H2AFY	STARD9

## Sheet: TableEV1.B
* Table EV1: Top 50 transcriptional markers for each single cell cluster. Marker enrichments are computed using a likelihood-ratio test for zero-inflated data (McDavid et al, Bioinformatics, 2013)
gene	p_val	log_foldchange	cluster
PLEK	9.37141e-98	2.56932	1
TMSB4X	2.96984e-76	1.78334	1
PF4	1.65852e-57	3.78521	1
PPBP	6.77959e-47	3.28913	1
ACTB	7.24623e-47	1.59265	1
ITGA2B	1.30916e-45	1.82715	1
LTBP1	2.35197e-42	1.53742	1
RAB27B	1.80756e-36	1.71501	1
ARHGAP6	3.68576e-36	1.25704	1
GP1BA	4.13275e-36	1.33785	1
FERMT3	1.05278e-34	1.57336	1
THBS1	1.05587e-34	2.02881	1
SELP	1.25785e-34	1.12303	1
CD9	3.86227e-34	1.37732	1
RNA28S5	1.08123e-33	1.81299	1
LIMS1	1.65099e-33	1.5028	1
RGS18	8.1276e-33	1.58224	1
DAAM1	1.09691e-32	1.58	1
RAP1B	3.30613e-32	1.51697	1
MYL12A	1.65902e-31	1.4766	1
GP9	6.22095e-31	1.36105	1
H2AFZ	7.51445e-31	1.41525	1
PRKAR2B	3.41352e-30	1.39213	1
HMGB2	1.03237e-29	1.33743	1
HBG2	1.11963e-29	2.07658	1
TLN1	1.4233e-29	1.34055	1
PDLIM1	1.17757e-28	1.33355	1
FYB	9.96963e-28	1.38683	1
C2orf88	1.57218e-27	1.21669	1
CD36	1.96678e-27	1.53191	1
TREML1	2.01598e-27	0.944056	1
VCL	4.88447e-27	1.48071	1
CALD1	1.0724e-26	1.51917	1
TPM1	3.37725e-26	1.439	1
PFN1	5.19455e-26	1.14802	1
BIN2	9.6269e-26	1.37094	1
GFI1B	1.19159e-25	1.16169	1
CLU	5.08143e-25	1.24738	1
CLEC1B	7.99218e-25	1.35131	1
ESAM	1.05426e-24	1.2338	1
TUBB1	1.02764e-23	1.26446	1
SDPR	4.37308e-22	1.36177	1
NEXN	1.49725e-21	1.3572	1
CMTM5	1.56902e-21	0.839571	1
CAMK1	8.80587e-21	0.729681	1
ACTN1	1.2373e-20	1.26165	1
PF4V1	2.45445e-20	0.78094	1
ACTG1	4.94031e-20	0.819249	1
HEXIM1	5.36544e-20	1.16837	1
ARPC5	1.5204e-19	1.25903	1
HDC	1.39321e-118	2.14927	2
LMO4	2.32834e-72	1.6172	2
GATA2	2.29702e-56	1.25367	2
TPSAB1	3.17085e-49	0.960172	2
MS4A3	1.23191e-45	1.02316	2
PLIN2	3.75095e-28	0.947978	2
MS4A2	4.01466e-24	0.596068	2
GLUL	1.51337e-23	0.901903	2
S100A6	3.33232e-22	0.799209	2
ALOX5AP	6.63136e-21	0.559738	2
CSF2RB	2.92125e-20	0.797073	2
CTNNBL1	1.14887e-17	0.681092	2
TMSB10	2.47441e-17	0.444855	2
CD63	3.57331e-17	0.672143	2
PDIA3	1.3624e-13	0.509763	2
CNRIP1	4.49815e-13	0.66008	2
GATA1	8.79629e-13	0.491746	2
SPTY2D1	1.52153e-12	0.621055	2
ANXA1	1.66336e-12	0.656465	2
FBXO7	2.06061e-12	0.552301	2
AC004791.2	2.5872e-12	0.503259	2
GRAP2	1.28058e-11	0.457411	2
FAM46A	1.51915e-11	0.664013	2
CALR	4.03777e-11	0.408819	2
ATP5I	1.55751e-10	0.445664	2
SOX4	5.91427e-10	0.392215	2
RNA28S5	8.10918e-10	0.617821	2
EMP3	1.08589e-09	0.525939	2
FUS	1.48422e-09	0.444614	2
PPP1R15A	1.63474e-09	0.457572	2
P2RX5	2.70984e-09	0.46723	2
CANX	4.98368e-09	0.405562	2
SEC24D	9.45898e-09	0.442989	2
S100A4	2.23141e-08	0.443482	2
P4HB	2.58813e-08	0.439398	2
DNAJC9	4.15538e-08	0.42652	2
LGALS1	5.97006e-08	0.541368	2
RP11-620J15.3	7.55658e-08	0.435255	2
TES	9.72934e-08	0.444124	2
JUND	1.15148e-07	0.36085	2
CTC-425F1.4	1.61971e-07	0.418892	2
MRPL52	2.18886e-07	0.447463	2
ATF4	3.74423e-07	0.38221	2
NEDD9	5.30878e-07	0.321966	2
CASP3	5.74122e-07	0.440647	2
RASA2	7.66785e-07	0.212742	2
FOSB	9.66664e-07	0.485372	2
HMGCS1	9.89196e-07	0.496942	2
SRSF7	1.00747e-06	0.420348	2
VIM	1.03592e-06	0.363576	2
CNRIP1	9.61687e-42	1.00014	3
APOC1	1.1255e-39	0.871045	3
PLIN2	7.05003e-37	1.07513	3
SLC40A1	9.6087e-34	0.87436	3
CTNNBL1	6.60679e-31	0.836979	3
NCL	4.86741e-28	0.635727	3
PNN	3.06504e-26	0.475635	3
LINC00152	2.27882e-24	0.780046	3
S100A6	3.53973e-24	0.628939	3
CAT	3.18244e-22	0.74745	3
HDC	6.14379e-21	0.483571	3
CSF2RB	1.33297e-20	0.631615	3
GATA2	5.02523e-20	0.627869	3
SOX4	6.62544e-20	0.51506	3
FAM178B	2.01649e-19	0.692947	3
PA2G4	1.20421e-17	0.59622	3
PHTF1	1.6371e-17	0.586691	3
DKC1	6.35027e-17	0.58443	3
PKIG	6.57197e-17	0.58195	3
EREG	1.29645e-15	0.799772	3
PARP1	1.38338e-15	0.511675	3
RNF130	6.29243e-15	0.451559	3
GATA1	1.33092e-14	0.498988	3
HSP90AA1	6.26792e-14	0.414202	3
MLF1IP	6.66117e-14	0.536861	3
CD36	1.0971e-13	0.431812	3
MIR4435-1HG	1.7105e-13	0.395481	3
SERBP1	3.499e-13	0.494076	3
ACSM3	5.4884e-13	0.448488	3
EIF5B	7.09408e-13	0.428843	3
MYL12A	1.54233e-12	0.289666	3
EMP3	1.63025e-12	0.472899	3
MPC2	2.18869e-12	0.437798	3
ATP5B	3.03491e-12	0.46122	3
KIF20B	3.13076e-12	0.547454	3
HMGA1	3.73406e-12	0.499725	3
PPM1G	4.72886e-12	0.400448	3
BLVRB	8.21937e-12	0.509935	3
BCCIP	8.22968e-12	0.505338	3
NET1	1.28303e-11	0.465086	3
LYAR	1.50304e-11	0.527872	3
LSMD1	1.65844e-11	0.462441	3
USP16	2.17364e-11	0.321211	3
MRPL52	3.80472e-11	0.392091	3
EIF3J	4.12498e-11	0.333936	3
MYH10	4.22559e-11	0.501741	3
EIF3A	4.47297e-11	0.385706	3
PFN1	4.77376e-11	0.264283	3
YARS	6.03306e-11	0.336894	3
TFRC	6.24187e-11	0.494996	3
PHACTR4	7.03292e-08	0.452762	4
TAF1D	9.19339e-08	0.362952	4
KIT	4.52093e-06	0.488594	4
ELF1	6.89262e-06	0.280484	4
CPA3	1.19444e-05	0.467003	4
PHTF1	1.26361e-05	0.464155	4
ERG	2.31737e-05	0.430498	4
LYSMD3	4.84389e-05	0.288732	4
LAPTM4A	5.85504e-05	0.300219	4
FAM65C	7.02982e-05	0.239049	4
ZEB2	9.85793e-05	0.333668	4
RNF130	0.000166264	0.37033	4
DGKE	0.000413744	0.379486	4
SORL1	0.000532165	0.364686	4
TESPA1	0.00169807	0.305832	4
PCF11	0.00173671	0.280124	4
ATP6V0A2	0.0021258	0.316862	4
ELMO1	0.00317996	0.258823	4
PRKACB	0.00353994	0.316395	4
TOPORS-AS1	0.00393599	0.297581	4
MYCT1	0.00473763	0.229023	4
HTR1F	0.00485588	0.329718	4
SMNDC1	0.00526197	0.303117	4
CYC1	0.00618534	0.28216	4
DPPA4	0.00780233	0.302472	4
JUN	0.0080905	0.246536	4
CD69	0.00817393	0.236569	4
MRPL48	0.0083334	0.229377	4
GABPB1	0.00841708	0.27878	4
CTD-2561J22.5	0.00899715	0.233311	4
RNU2-59P	3.80545e-44	1.31222	5
RNU1-60P	2.1362e-43	1.27716	5
RP11-386I14.4	1.14735e-32	0.803931	5
RNVU1-20	1.76497e-28	0.953431	5
RNVU1-15	5.92582e-28	0.762347	5
RNU2-3P	1.0968e-24	0.833419	5
RNVU1-14	7.0014e-24	0.906185	5
SNORD13	3.28256e-18	0.611432	5
RNU2-63P	6.84294e-16	0.761146	5
RNU4-2	7.69842e-16	0.634898	5
RNVU1-13	1.94749e-13	0.648455	5
CD69	1.96515e-13	0.53339	5
RNVU1-6	4.04695e-13	0.584818	5
RNU1-59P	8.23379e-13	0.682585	5
RNU5F-1	2.37582e-12	0.666037	5
RNU4ATAC	7.16935e-12	0.694705	5
RP4-666F24.3	2.98844e-11	0.61424	5
NFKBIA	1.77957e-10	0.513695	5
LINC00910	5.64512e-10	0.465869	5
RNU2-14P	1.18347e-09	0.4632	5
FOS	1.41017e-08	0.548155	5
RNU5A-1	1.73467e-08	0.301766	5
RNU2-5P	1.8483e-08	0.318499	5
HIST1H2AE	2.13841e-08	0.477812	5
HIST2H2BE	7.18463e-08	0.558854	5
NEAT1	1.23592e-07	0.37729	5
DUSP1	3.72935e-07	0.496906	5
RNU5E-1	4.32063e-07	0.315014	5
TMEM107	4.47781e-07	0.370192	5
MEG3	4.76788e-07	0.520974	5
HIST1H2BD	7.05989e-07	0.393284	5
RNU5E-4P	2.28965e-06	0.281369	5
RNU5D-1	3.87729e-06	0.216433	5
RNU1-34P	5.30484e-06	0.23146	5
C12orf57	5.51292e-06	0.372859	5
RPPH1	8.87561e-06	0.488129	5
RNU5A-3P	1.10765e-05	0.226468	5
MEF2C	1.16838e-05	0.440989	5
CLEC2B	1.179e-05	0.388682	5
ZFP36	1.26101e-05	0.481722	5
TUBB4B	1.50989e-05	0.430583	5
HIST1H1C	2.97529e-05	0.352418	5
RNU12	4.28769e-05	0.266613	5
AP001171.1	5.48235e-05	0.397423	5
HMGA2	7.20903e-05	0.317258	5
LPAR6	8.43836e-05	0.253981	5
MDK	8.55866e-05	0.412919	5
HIST1H2BC	0.000112449	0.344798	5
ATF3	0.000121295	0.272143	5
CRHBP	0.000148214	0.37616	5
AVP	1.55324e-26	1.01124	6
CD74	2.37729e-14	0.431038	6
RILPL2	1.89535e-13	0.450449	6
ZFP36L2	6.40631e-13	0.457439	6
RP11-386I14.4	2.77985e-12	0.475764	6
FAM3C	1.1087e-11	0.532333	6
MLLT3	2.41626e-11	0.497697	6
HMGA2	1.90142e-10	0.511739	6
HLA-DRB1	2.85245e-10	0.547719	6
MAFF	4.07519e-10	0.546489	6
CCNH	2.07644e-09	0.527322	6
SRGN	8.41636e-09	0.38544	6
TSC22D3	1.06534e-08	0.470711	6
MEG3	1.20455e-08	0.607915	6
GRASP	1.67912e-08	0.547908	6
CD109	2.14511e-08	0.480369	6
HLA-E	3.10473e-08	0.354282	6
LRRFIP1	3.16127e-08	0.352117	6
AREG	4.64108e-08	0.538625	6
NFKBIA	9.61218e-08	0.42402	6
HLA-DRA	1.27004e-07	0.35897	6
NAMPT	1.57472e-07	0.510007	6
NFKBID	4.16583e-07	0.336694	6
MECOM	4.88363e-07	0.470289	6
HLA-DRB5	1.55667e-06	0.456591	6
HLF	1.62658e-06	0.489258	6
RIPK2	2.03464e-06	0.378481	6
GBP4	3.21186e-06	0.427993	6
PKD2	3.34669e-06	0.362627	6
SNX9	5.08008e-06	0.45595	6
FOXO1	6.49856e-06	0.320222	6
BEST1	7.12992e-06	0.46736	6
BEX2	9.11763e-06	0.314644	6
GADD45A	9.53547e-06	0.439542	6
STK17B	9.8447e-06	0.371218	6
CRHBP	1.27409e-05	0.442379	6
GATA3	1.48493e-05	0.353473	6
IRAK3	2.01099e-05	0.407879	6
HLA-DQA1	2.28844e-05	0.456041	6
DLK1	2.39272e-05	0.203444	6
SOCS2	2.67035e-05	0.308458	6
SLC2A3	2.95757e-05	0.228179	6
MAP3K8	2.99688e-05	0.267207	6
ELL2	4.73582e-05	0.268101	6
RANBP2	5.20571e-05	0.326551	6
ELMO1	5.35285e-05	0.382077	6
EZR	6.02733e-05	0.307448	6
INPP5D	6.04568e-05	0.342938	6
HLA-DQB1	6.88062e-05	0.463971	6
PTPRC	7.2459e-05	0.369012	6
FAM211A	1.11659e-17	0.597943	7
RP11-290D2.6	2.49171e-11	0.627271	7
TPM4	1.78582e-07	0.350442	7
KB-1208A12.3	2.79382e-07	0.500852	7
LRRFIP1	6.25142e-07	0.304313	7
NAP1L1	1.44879e-06	0.238122	7
CRHBP	1.10829e-05	0.423259	7
MSI2	1.44053e-05	0.328943	7
TPM2	2.81281e-05	0.429415	7
CSF3R	3.14057e-05	0.392293	7
KMT2A	7.12755e-05	0.219992	7
PIK3R1	0.000105585	0.244409	7
CTC-425F1.4	0.000189915	0.355297	7
BEST1	0.000199209	0.334834	7
GYPC	0.000221185	0.263356	7
TAOK3	0.000314577	0.281414	7
ANKRD28	0.000403916	0.312564	7
SPTBN1	0.000408647	0.311546	7
VMP1	0.00146029	0.312417	7
SFXN1	0.00162055	0.327389	7
CD2AP	0.00182696	0.35858	7
ARAP2	0.00188639	0.314235	7
TRIM13	0.00224103	0.313231	7
ZFP36L2	0.00255734	0.207132	7
USP36	0.00308472	0.286424	7
UFL1	0.00336778	0.258039	7
NME1-NME2	0.00361745	0.282905	7
CCDC171	0.00395165	0.315433	7
TCF7L2	0.00402955	0.297854	7
CCND2	0.00445717	0.251077	7
MAP3K8	0.00494534	0.298511	7
RILPL2	0.00517642	0.20437	7
GOLPH3	0.00589283	0.31023	7
HIF1A	0.00726172	0.217483	7
MT-ND6	0.00741585	0.241479	7
C12orf23	0.00851556	0.226364	7
C6orf62	0.00917447	0.229807	7
MAP3K8	4.46258e-07	0.414442	8
C1QTNF4	1.45464e-06	0.471593	8
SPINK2	2.53676e-06	0.371988	8
TSC22D3	7.05141e-06	0.361586	8
KIAA0125	1.91006e-05	0.410779	8
RPL36	5.9773e-05	0.208635	8
CD52	7.60232e-05	0.278914	8
C19orf77	0.000143417	0.300447	8
GYPC	0.000233565	0.314339	8
IGFBP7	0.000332275	0.29657	8
AC002454.1	0.000445415	0.296896	8
CSF3R	0.000448479	0.369127	8
CD99	0.00050604	0.263157	8
SNHG6	0.000627182	0.23022	8
RB1	0.000678317	0.352438	8
MZB1	0.00079092	0.31654	8
CD69	0.000890161	0.289605	8
ERG	0.00103436	0.315059	8
CXCR4	0.0019542	0.351568	8
ISG20	0.00217166	0.325679	8
FLT3	0.00236157	0.295013	8
PROM1	0.00249841	0.21327	8
SELL	0.0025875	0.297743	8
CD44	0.00266132	0.298063	8
DENND5B	0.00301543	0.238352	8
DYNLT1	0.00308309	0.302203	8
ITM2C	0.00392519	0.28818	8
NT5C2	0.00401042	0.326146	8
RP5-1092A3.4	0.00454918	0.257578	8
RPS4Y1	0.00582399	0.36129	8
IKZF1	0.00834406	0.26683	8
SEPT6	0.00852997	0.211682	8
LPCAT4	0.0095267	0.2604	8
MPO	2.42767e-36	1.50365	9
VIM	3.6058e-18	0.62613	9
NUCB2	1.85659e-13	0.434783	9
IGLL1	1.14301e-10	0.588218	9
CD99	3.3226e-09	0.40612	9
B2M	2.96192e-07	0.220228	9
HMGN2	3.99931e-07	0.429367	9
C19orf77	5.74575e-07	0.411712	9
GAPDH	1.07753e-06	0.287911	9
MAP7D3	1.31436e-06	0.276851	9
NAP1L1	1.43761e-06	0.291213	9
CP	6.27078e-06	0.338462	9
STMN1	6.9062e-06	0.328345	9
CD44	1.70933e-05	0.262913	9
PHGDH	1.98521e-05	0.29116	9
HNRNPM	2.08604e-05	0.220295	9
MAFF	3.26245e-05	0.249026	9
H1FX	3.86652e-05	0.407579	9
HLA-B	4.18105e-05	0.283956	9
HGF	4.67001e-05	0.319729	9
GSTP1	0.000112827	0.275243	9
EVI2B	0.000149236	0.327999	9
ANXA1	0.000263545	0.334358	9
SERPINB1	0.000267041	0.284312	9
ENO1	0.00027767	0.220296	9
VAMP8	0.000287706	0.296536	9
MPZL1	0.000288727	0.208692	9
AREG	0.000293125	0.215998	9
TAGLN2	0.000355738	0.33849	9
TTC1	0.000417627	0.372852	9
HSPB1	0.000610371	0.243888	9
H2AFY	0.000660281	0.222305	9
C19orf53	0.000678626	0.293628	9
FAM78A	0.000704825	0.208627	9
MKI67	0.000920472	0.332385	9
PRPF40A	0.00128293	0.238322	9
MT-ATP8	0.00136312	0.235859	9
SLK	0.00145213	0.234662	9
SELL	0.00145404	0.273836	9
CNTRL	0.00147942	0.25366	9
PIK3R1	0.00176874	0.230639	9
SF3B2	0.00215844	0.255275	9
NUCKS1	0.00252736	0.225394	9
HMGB2	0.00260519	0.302815	9
S100A10	0.00282643	0.204558	9
RFC1	0.00302385	0.218951	9
PSMA4	0.00302789	0.295369	9
MKNK2	0.00331195	0.247572	9
EDEM1	0.00355665	0.203104	9
APLP2	0.00379002	0.262604	9
LTB	4.98154e-33	1.14042	10
LST1	1.1017e-28	0.875725	10
IGHM	1.22866e-28	0.917422	10
ACY3	3.23939e-28	0.995485	10
CD99	1.58774e-21	0.671672	10
CD74	1.21818e-19	0.52836	10
IGJ	7.91595e-19	0.674021	10
KIAA0125	5.03541e-18	0.703324	10
ITM2C	5.80698e-18	0.6862	10
BAALC	9.34149e-18	0.764538	10
LPIN1	2.24168e-16	0.65718	10
IRF8	1.39027e-15	0.764471	10
RBM38	2.22906e-15	0.722798	10
AC016735.1	2.24831e-15	0.754844	10
PRKCB	1.041e-14	0.699532	10
MME	1.31356e-13	0.717173	10
SCN3A	4.65858e-13	0.699364	10
MZB1	5.00651e-12	0.672074	10
SLC2A5	5.58435e-12	0.509561	10
NCOA7	9.23349e-12	0.574691	10
KIAA0087	1.19009e-11	0.541558	10
CYTH1	2.14742e-11	0.587216	10
PIK3R1	7.55698e-11	0.449112	10
ANKRD11	1.35478e-10	0.507158	10
SATB1	1.60356e-10	0.60188	10
CLNK	2.73691e-10	0.467899	10
IQGAP2	2.33911e-09	0.481771	10
S100Z	2.47315e-09	0.511415	10
LUC7L3	2.77131e-09	0.291292	10
USP36	7.00917e-09	0.549383	10
GFOD1	7.29522e-09	0.552918	10
TTC3	7.86478e-09	0.459345	10
HLA-DRA	1.13975e-08	0.35641	10
C9orf89	1.30244e-08	0.547037	10
SYK	2.07026e-08	0.552334	10
CD52	2.09794e-08	0.42214	10
CARD11	3.44017e-08	0.464069	10
KCNK17	4.91439e-08	0.424235	10
RANBP2	4.96592e-08	0.412526	10
AE000661.37	4.98806e-08	0.38592	10
RAB31	7.30598e-08	0.353777	10
CASP8	7.91202e-08	0.531852	10
CD47	1.53591e-07	0.44423	10
AFF1	1.7643e-07	0.476337	10
HLA-DPB1	2.03288e-07	0.483978	10
OSBPL3	2.1801e-07	0.493579	10
SPNS3	3.14261e-07	0.421016	10
COL24A1	3.72739e-07	0.546501	10
CXXC5	3.85959e-07	0.463098	10
DSTN	4.35863e-07	0.399864	10
