# Supplementary material for: Molecular transitions in early progenitors during human cord blood hematopoiesis
Source: Mol Syst Biol. 2018 Mar 15;14(3):e8041. doi: 10.15252/msb.20178041 (PMC5852373; doi:10.15252/msb.20178041)
Supplement: Supplementary file 3 — Table EV2 [file MSB-14-e8041-s003.xlsx]

## Sheet: Sheet1
* Table EV2: Compositional make-up of cord blood units, by single cell cluster. Source data for Figure 1D
Donor	Total	C1	C2	C3	C4	C5	C6	C7	C8	C9	C10
AE6	1953	0.001	0.043	0.0384	0.1864	0.1439	0.1198	0.1679	0.1782	0.0911	0.0302
LIJ2	4625	0.003	0.0141	0.0503	0.2331	0.0688	0.1152	0.2017	0.1732	0.0614	0.0791
LIJ8	4162	0.0053	0.0135	0.0416	0.2239	0.0951	0.1444	0.1737	0.2001	0.0757	0.0267
NY21	5471	0.0016	0.011	0.0561	0.2387	0.0627	0.1232	0.1906	0.1875	0.0925	0.036
NY6	3183	0.0075	0.0129	0.0493	0.2495	0.0305	0.1423	0.1907	0.1916	0.0663	0.0594
