# Supplementary material for: Molecular transitions in early progenitors during human cord blood hematopoiesis
Source: Mol Syst Biol. 2018 Mar 15;14(3):e8041. doi: 10.15252/msb.20178041 (PMC5852373; doi:10.15252/msb.20178041)
Supplement: Supplementary file 4 — Table EV3 [file MSB-14-e8041-s004.xlsx]

## Sheet: Sheet1
* Table EV3: Full list of gene memberships in transcriptional dynamic gene modules. Genes are ranked in descending order by their correlation with the cluster average.
* Source data for Fig. 3A
Gene	Cluster	Type
TPSAB1	1	De novo Ba/Eo/Ma
MS4A3	1	De novo Ba/Eo/Ma
GRAP2	1	De novo Ba/Eo/Ma
ALOX5AP	1	De novo Ba/Eo/Ma
HDC	1	De novo Ba/Eo/Ma
RN7SL494P	1	De novo Ba/Eo/Ma
EPX	1	De novo Ba/Eo/Ma
MS4A2	1	De novo Ba/Eo/Ma
PRG2	1	De novo Ba/Eo/Ma
CDK15	1	De novo Ba/Eo/Ma
IL5RA	1	De novo Ba/Eo/Ma
AC004791.2	1	De novo Ba/Eo/Ma
LMO4	1	De novo Ba/Eo/Ma
BACE2	1	De novo Ba/Eo/Ma
TPSD1	1	De novo Ba/Eo/Ma
SEC24D	1	De novo Ba/Eo/Ma
ADAMTS3	1	De novo Ba/Eo/Ma
APOC1	2	De novo Er
FAM178B	2	De novo Er
ANK1	2	De novo Er
CXADR	2	De novo Er
CD40LG	2	De novo Er
CD36	2	De novo Er
KLF1	2	De novo Er
KCNH2	2	De novo Er
NCL	2	De novo Er
RHAG	2	De novo Er
PVT1	2	De novo Er
BLVRB	2	De novo Er
ADD2	2	De novo Er
LYAR	2	De novo Er
TUBB2A	2	De novo Er
NMU	2	De novo Er
KEL	2	De novo Er
HES6	2	De novo Er
UCA1	2	De novo Er
CENPF	2	De novo Er
SSX2IP	2	De novo Er
TRIB2	2	De novo Er
PCNA	2	De novo Er
ACSM3	2	De novo Er
SMIM10	2	De novo Er
APOE	2	De novo Er
HMGB2	2	De novo Er
CACYBP	2	De novo Er
KIF20B	2	De novo Er
CMSS1	2	De novo Er
GRPEL1	2	De novo Er
YWHAB	2	De novo Er
UROD	2	De novo Er
XK	2	De novo Er
EIF4G2	2	De novo Er
PPP1R14A	2	De novo Er
PSMA4	2	De novo Er
NUCKS1	2	De novo Er
SPTA1	2	De novo Er
CCDC112	2	De novo Er
HMGN5	2	De novo Er
TST	2	De novo Er
FAM103A1	2	De novo Er
KIFAP3	2	De novo Er
TMEM41A	2	De novo Er
PSMG1	2	De novo Er
POLR3K	2	De novo Er
GLRX5	2	De novo Er
CDC5L	2	De novo Er
MRTO4	2	De novo Er
CA1	2	De novo Er
FAM129B	2	De novo Er
NDUFAF4	2	De novo Er
ALAD	2	De novo Er
TGM2	2	De novo Er
ARL4A	2	De novo Er
ST6GALNAC1	2	De novo Er
HIRA	2	De novo Er
REXO2	2	De novo Er
RAB11FIP1	2	De novo Er
BMS1	2	De novo Er
EIF2S1	2	De novo Er
MYC	2	De novo Er
TMEM14C	2	De novo Er
GNG2	2	De novo Er
TP53	2	De novo Er
ZNF622	2	De novo Er
ITGB1	2	De novo Er
EPCAM	2	De novo Er
SGTA	2	De novo Er
MBD4	2	De novo Er
TMOD1	2	De novo Er
SUCLG2	2	De novo Er
TFAM	2	De novo Er
CDK11A	2	De novo Er
PVRL1	2	De novo Er
SEC14L2	2	De novo Er
FAM83D	2	De novo Er
DPY30	2	De novo Er
PMP22	2	De novo Er
CD3EAP	2	De novo Er
GCLC	2	De novo Er
AHSP	2	De novo Er
FST	2	De novo Er
FXN	2	De novo Er
BCAS2	2	De novo Er
SLC25A21	2	De novo Er
GBGT1	2	De novo Er
TARS	2	De novo Er
IARS2	2	De novo Er
DDX18	2	De novo Er
AC093159.1	2	De novo Er
LCA5	2	De novo Er
RANBP10	2	De novo Er
SKIV2L2	2	De novo Er
ATG3	2	De novo Er
CTC-506B8.1	2	De novo Er
LEPR	2	De novo Er
MAOA	2	De novo Er
NADK2	2	De novo Er
GATA1	3	De novo EMP
CNRIP1	3	De novo EMP
CSF2RB	3	De novo EMP
SLC40A1	3	De novo EMP
CTNNBL1	3	De novo EMP
TFR2	3	De novo EMP
PLIN2	3	De novo EMP
PKIG	3	De novo EMP
GATA2	3	De novo EMP
MINPP1	3	De novo EMP
CSF1	3	De novo EMP
S100A6	3	De novo EMP
RYR3	3	De novo EMP
ITGA2B	3	De novo EMP
LINC00152	3	De novo EMP
PSTPIP2	3	De novo EMP
LSMD1	3	De novo EMP
PRKAR2B	3	De novo EMP
PNMT	3	De novo EMP
PARP1	3	De novo EMP
SERBP1	3	De novo EMP
ICAM4	3	De novo EMP
LDB1	3	De novo EMP
FBXO7	3	De novo EMP
MIR4435-1HG	3	De novo EMP
TFRC	3	De novo EMP
PA2G4	3	De novo EMP
B3GNT2	3	De novo EMP
NECAB1	3	De novo EMP
NET1	3	De novo EMP
CAT	3	De novo EMP
FADS2	3	De novo EMP
SNX5	3	De novo EMP
FECH	3	De novo EMP
HPGDS	3	De novo EMP
HDAC2	3	De novo EMP
DKC1	3	De novo EMP
PDCD4	3	De novo EMP
ACSL4	3	De novo EMP
DNAJC6	3	De novo EMP
TXNDC17	3	De novo EMP
DHRS9	3	De novo EMP
SSB	3	De novo EMP
MYH10	3	De novo EMP
EPOR	3	De novo EMP
SNRPD1	3	De novo EMP
EIF5B	3	De novo EMP
MRPS35	3	De novo EMP
COX16	3	De novo EMP
MPC2	3	De novo EMP
PLXNC1	3	De novo EMP
C1orf109	3	De novo EMP
BCCIP	3	De novo EMP
SNRNP27	3	De novo EMP
MBOAT2	3	De novo EMP
PRR11	3	De novo EMP
GAR1	3	De novo EMP
HNRNPLL	3	De novo EMP
PIP4K2A	3	De novo EMP
ATP5B	3	De novo EMP
MYL12A	3	De novo EMP
MAP7	3	De novo EMP
ASAP1	3	De novo EMP
SIAH2	3	De novo EMP
CISD2	3	De novo EMP
ARMC8	3	De novo EMP
CCDC34	3	De novo EMP
PTH2R	3	De novo EMP
DDX1	3	De novo EMP
IER5	3	De novo EMP
MRPL21	3	De novo EMP
CDC42BPA	3	De novo EMP
AREL1	3	De novo EMP
PHF6	3	De novo EMP
SF3B4	3	De novo EMP
TPM1	3	De novo EMP
ABCB9	3	De novo EMP
FAM45A	3	De novo EMP
MPST	3	De novo EMP
LPCAT3	3	De novo EMP
DAAM1	3	De novo EMP
TMEM14B	3	De novo EMP
HDAC7	3	De novo EMP
ORC4	3	De novo EMP
AFF1	3	De novo EMP
TDRD9	3	De novo EMP
FAM65C	4	Primed EMP
PHACTR4	4	Primed EMP
KIT	4	Primed EMP
ZMYND8	4	Primed EMP
PHTF1	4	Primed EMP
DGKE	4	Primed EMP
MYCT1	4	Primed EMP
PDZD8	4	Primed EMP
PBX1	4	Primed EMP
TAF1D	4	Primed EMP
IL1RL1	4	Primed EMP
PRKACB	4	Primed EMP
ELMO1	4	Primed EMP
ZEB2	4	Primed EMP
ZBTB16	4	Primed EMP
EREG	4	Primed EMP
RAPGEF2	4	Primed EMP
SESN3	4	Primed EMP
LAPTM4A	4	Primed EMP
YARS	4	Primed EMP
IMPA1	4	Primed EMP
LEPROT	4	Primed EMP
SKIL	4	Primed EMP
FCER1A	4	Primed EMP
TESPA1	4	Primed EMP
CPA3	4	Primed EMP
BMP2K	4	Primed EMP
CAMLG	4	Primed EMP
SLC39A8	4	Primed EMP
ETS2	4	Primed EMP
EWSR1	4	Primed EMP
GNAI1	4	Primed EMP
RNF130	4	Primed EMP
ATP6V0A2	4	Primed EMP
EIF2AK1	4	Primed EMP
NME8	4	Primed EMP
NFIA	4	Primed EMP
TNIK	4	Primed EMP
STK4	4	Primed EMP
SDCBP	4	Primed EMP
HTR1F	4	Primed EMP
G3BP2	4	Primed EMP
WDR45B	4	Primed EMP
FREM1	4	Primed EMP
SLC10A5	4	Primed EMP
MOB1B	4	Primed EMP
PTRF	4	Primed EMP
SMARCA2	4	Primed EMP
H2AFV	4	Primed EMP
MICAL2	4	Primed EMP
RGS1	4	Primed EMP
CD84	4	Primed EMP
TPST1	4	Primed EMP
DTD1	4	Primed EMP
SGIP1	4	Primed EMP
ZBTB20	4	Primed EMP
ARHGAP15	4	Primed EMP
MED12L	4	Primed EMP
CELF2	4	Primed EMP
GALNT1	4	Primed EMP
NRIP1	4	Primed EMP
ZNF555	4	Primed EMP
IL18R1	4	Primed EMP
ERG	4	Primed EMP
SQSTM1	4	Primed EMP
PNISR	4	Primed EMP
FTH1	5	HSC/MPP
TSC22D3	5	HSC/MPP
AVP	5	HSC/MPP
RILPL2	5	HSC/MPP
HLA-E	5	HSC/MPP
ZFP36L2	5	HSC/MPP
AREG	5	HSC/MPP
CD74	5	HSC/MPP
MEG3	5	HSC/MPP
MAFF	5	HSC/MPP
HLA-DRA	5	HSC/MPP
CRHBP	5	HSC/MPP
SRGN	5	HSC/MPP
NFKBIA	5	HSC/MPP
MEIS1	5	HSC/MPP
CXCR4	5	HSC/MPP
TCF4	5	HSC/MPP
MLLT3	5	HSC/MPP
HLA-DPA1	5	HSC/MPP
SELK	5	HSC/MPP
SDPR	5	HSC/MPP
NFKBIZ	5	HSC/MPP
RIPK2	5	HSC/MPP
LPAR6	5	HSC/MPP
PPP1CB	5	HSC/MPP
MEF2C	5	HSC/MPP
C10orf54	5	HSC/MPP
IRF1	5	HSC/MPP
SAT1	5	HSC/MPP
OPTN	5	HSC/MPP
AC116366.6	5	HSC/MPP
CFH	5	HSC/MPP
CDADC1	5	HSC/MPP
H1FX	5	HSC/MPP
H1F0	5	HSC/MPP
KIAA0125	6	Primed Lymphoid
CD52	6	Primed Lymphoid
SPINK2	6	Primed Lymphoid
IGHM	6	Primed Lymphoid
MZB1	6	Primed Lymphoid
TPT1	6	Primed Lymphoid
BAALC	6	Primed Lymphoid
LST1	6	Primed Lymphoid
AC016735.1	6	Primed Lymphoid
ITM2C	6	Primed Lymphoid
HOPX	6	Primed Lymphoid
DDX17	6	Primed Lymphoid
FLT3	6	Primed Lymphoid
RCSD1	6	Primed Lymphoid
AIF1	6	Primed Lymphoid
ARHGAP25	6	Primed Lymphoid
CD48	6	Primed Lymphoid
GSTP1	6	Primed Lymphoid
PTPRCAP	6	Primed Lymphoid
TNFAIP2	6	Primed Lymphoid
CD34	6	Primed Lymphoid
AMICA1	6	Primed Lymphoid
GNG11	6	Primed Lymphoid
IFITM1	6	Primed Lymphoid
ANGPT1	6	Primed Lymphoid
LUC7L3	6	Primed Lymphoid
EVL	6	Primed Lymphoid
SF3B1	6	Primed Lymphoid
TARBP1	6	Primed Lymphoid
SH3BP5	6	Primed Lymphoid
ISG20	6	Primed Lymphoid
RERE	6	Primed Lymphoid
NLRP1	6	Primed Lymphoid
LAIR1	6	Primed Lymphoid
STARD9	6	Primed Lymphoid
AFF3	6	Primed Lymphoid
SYK	6	Primed Lymphoid
MAN1A1	6	Primed Lymphoid
TRBC2	6	Primed Lymphoid
ADA	6	Primed Lymphoid
AL122127.25	6	Primed Lymphoid
AC006129.2	6	Primed Lymphoid
SLC23A1	6	Primed Lymphoid
DOCK1	6	Primed Lymphoid
VPS13C	6	Primed Lymphoid
CNST	6	Primed Lymphoid
ARHGEF17	6	Primed Lymphoid
ARHGEF1	6	Primed Lymphoid
SH3BGRL3	6	Primed Lymphoid
FAIM3	6	Primed Lymphoid
AC021860.1	6	Primed Lymphoid
METTL12	6	Primed Lymphoid
ATG16L2	6	Primed Lymphoid
TNRC6B	6	Primed Lymphoid
MBP	6	Primed Lymphoid
CORO1A	6	Primed Lymphoid
AE000661.37	6	Primed Lymphoid
FXYD6	6	Primed Lymphoid
RUFY3	6	Primed Lymphoid
SSH2	6	Primed Lymphoid
ABLIM1	6	Primed Lymphoid
PALLD	6	Primed Lymphoid
PRDX1	6	Primed Lymphoid
CREBRF	6	Primed Lymphoid
PPM1K	6	Primed Lymphoid
MCF2	6	Primed Lymphoid
CD99	7	Primed Neu/Mo
GYPC	7	Primed Neu/Mo
NUCB2	7	Primed Neu/Mo
C1QTNF4	7	Primed Neu/Mo
MAP3K8	7	Primed Neu/Mo
NAP1L1	7	Primed Neu/Mo
CSF3R	7	Primed Neu/Mo
GAPDH	7	Primed Neu/Mo
TMSB4X	7	Primed Neu/Mo
SELL	7	Primed Neu/Mo
C19orf77	7	Primed Neu/Mo
B2M	7	Primed Neu/Mo
VIM	7	Primed Neu/Mo
IGLL1	7	Primed Neu/Mo
ENO1	7	Primed Neu/Mo
H2AFY	7	Primed Neu/Mo
HLA-B	7	Primed Neu/Mo
HLA-A	7	Primed Neu/Mo
RUNX1	7	Primed Neu/Mo
PSME1	7	Primed Neu/Mo
IFITM3	7	Primed Neu/Mo
ANKRD28	7	Primed Neu/Mo
ACTG1	7	Primed Neu/Mo
NPDC1	7	Primed Neu/Mo
CALCOCO2	7	Primed Neu/Mo
IGFBP7	7	Primed Neu/Mo
VAMP8	7	Primed Neu/Mo
ANXA1	7	Primed Neu/Mo
CLEC11A	7	Primed Neu/Mo
S100A10	7	Primed Neu/Mo
PKM	7	Primed Neu/Mo
TUBA1B	7	Primed Neu/Mo
PRSS57	7	Primed Neu/Mo
NREP	7	Primed Neu/Mo
YBX3	7	Primed Neu/Mo
HSPD1	7	Primed Neu/Mo
IFITM2	7	Primed Neu/Mo
SERPINB1	7	Primed Neu/Mo
LDHB	7	Primed Neu/Mo
GADD45GIP1	7	Primed Neu/Mo
HSP90AB1	7	Primed Neu/Mo
PLAC8	7	Primed Neu/Mo
ELANE	8	De novo Neu/Mo
AZU1	8	De novo Neu/Mo
MPO	8	De novo Neu/Mo
RNASE2	8	De novo Neu/Mo
MNDA	8	De novo Neu/Mo
CTSG	8	De novo Neu/Mo
CFD	8	De novo Neu/Mo
CSTA	8	De novo Neu/Mo
PRTN3	8	De novo Neu/Mo
CP	8	De novo Neu/Mo
CLEC12A	8	De novo Neu/Mo
HGF	8	De novo Neu/Mo
SERPINB10	8	De novo Neu/Mo
CEBPA	8	De novo Neu/Mo
TRGC2	8	De novo Neu/Mo
PLEK	8	De novo Neu/Mo
HAL	8	De novo Neu/Mo
HSP90B1	8	De novo Neu/Mo
LGALS1	8	De novo Neu/Mo
F13A1	8	De novo Neu/Mo
HSP90AA1	8	De novo Neu/Mo
LYZ	8	De novo Neu/Mo
CST7	8	De novo Neu/Mo
CEBPD	8	De novo Neu/Mo
HNRNPU	8	De novo Neu/Mo
SAMHD1	8	De novo Neu/Mo
RAB32	8	De novo Neu/Mo
ZCCHC18	8	De novo Neu/Mo
NPW	8	De novo Neu/Mo
P4HB	8	De novo Neu/Mo
JDP2	8	De novo Neu/Mo
AC104820.2	8	De novo Neu/Mo
JUND	8	De novo Neu/Mo
APLP2	8	De novo Neu/Mo
CDC6	8	De novo Neu/Mo
IL8	8	De novo Neu/Mo
IRF8	9	De novo Lymphoid
IGJ	9	De novo Lymphoid
LTB	9	De novo Lymphoid
MME	9	De novo Lymphoid
SLC2A5	9	De novo Lymphoid
ACY3	9	De novo Lymphoid
RBM38	9	De novo Lymphoid
NPTX2	9	De novo Lymphoid
CLNK	9	De novo Lymphoid
KCNK17	9	De novo Lymphoid
S100Z	9	De novo Lymphoid
SPNS3	9	De novo Lymphoid
PRSS1	9	De novo Lymphoid
ITGAL	9	De novo Lymphoid
CYTH1	9	De novo Lymphoid
PRKCB	9	De novo Lymphoid
PRAM1	9	De novo Lymphoid
SCN3A	9	De novo Lymphoid
IFNG-AS1	9	De novo Lymphoid
CYTH4	9	De novo Lymphoid
LINC00426	9	De novo Lymphoid
SH2D1A	9	De novo Lymphoid
TRBV28	9	De novo Lymphoid
ENAM	9	De novo Lymphoid
SATB1	9	De novo Lymphoid
C9orf89	9	De novo Lymphoid
RAB31	9	De novo Lymphoid
HCST	9	De novo Lymphoid
TRBV27	9	De novo Lymphoid
ZNF683	9	De novo Lymphoid
DSTN	9	De novo Lymphoid
COBLL1	9	De novo Lymphoid
HLA-C	9	De novo Lymphoid
LINC00173	9	De novo Lymphoid
LINC00865	9	De novo Lymphoid
TYROBP	9	De novo Lymphoid
MN1	9	De novo Lymphoid
NEGR1	9	De novo Lymphoid
CXXC5	9	De novo Lymphoid
CARD11	9	De novo Lymphoid
RXFP1	9	De novo Lymphoid
CD47	9	De novo Lymphoid
FGD6	9	De novo Lymphoid
KRT73	9	De novo Lymphoid
SASH3	9	De novo Lymphoid
SPON1	9	De novo Lymphoid
SH2D3C	9	De novo Lymphoid
TTC3	9	De novo Lymphoid
KIAA0087	9	De novo Lymphoid
ARHGEF7	9	De novo Lymphoid
HES4	9	De novo Lymphoid
ARL6IP5	9	De novo Lymphoid
LGMN	9	De novo Lymphoid
GFOD1	9	De novo Lymphoid
QPRT	9	De novo Lymphoid
KSR1	9	De novo Lymphoid
CYFIP2	9	De novo Lymphoid
CD3E	9	De novo Lymphoid
MEF2A	9	De novo Lymphoid
TRAF3IP3	9	De novo Lymphoid
TNFRSF18	9	De novo Lymphoid
SETBP1	9	De novo Lymphoid
CYP2U1	9	De novo Lymphoid
NCOA7	9	De novo Lymphoid
LAPTM5	9	De novo Lymphoid
OSBPL3	9	De novo Lymphoid
COL24A1	9	De novo Lymphoid
LZTFL1	9	De novo Lymphoid
PACSIN1	9	De novo Lymphoid
YTHDC1	Removed
LRRFIP1	Removed
MALAT1	Removed
RB1CC1	Removed
TPM4	Removed
EZR	Removed
USP36	Removed
ZC3H15	Removed
SRRM1	Removed
SRSF4	Removed
JMJD1C	Removed
SYAP1	Removed
PSMD12	Removed
PIK3R1	Removed
LPIN1	Removed
SEC63	Removed
SFXN1	Removed
ARPC5L	Removed
NKTR	Removed
PTPRE	Removed
GTPBP4	Removed
GNB4	Removed
PSME4	Removed
NEMF	Removed
SSFA2	Removed
TMF1	Removed
BCL11A	Removed
RNF10	Removed
SLBP	Removed
DNAJC2	Removed
ABCF1	Removed
SMC3	Removed
PCNP	Removed
PNN	Removed
STAT5A	Removed
NFKB1	Removed
THOC2	Removed
RIF1	Removed
EIF3A	Removed
SOX4	Removed
ELF1	Removed
TSPYL2	Removed
JUN	Removed
DDX21	Removed
SNHG8	Removed
CYCS	Removed
CCND2	Removed
IKZF2	Removed
PNRC1	Removed
ARGLU1	Removed
ZNF711	Removed
CD69	Removed
FOXO3	Removed
NOP58	Removed
RNA28S5	Removed
AP001171.1	Removed
SLA	Removed
HIST1H4C	Removed
PCF11	Removed
SLC38A2	Removed
RHOH	Removed
MYB	Removed
CKAP2	Removed
XIST	Removed
SORL1	Removed
AC079949.1	Removed
MLF1IP	Removed
PRPF38B	Removed
CASC15	Removed
MAX	Removed
ZNF451	Removed
C1orf63	Removed
MXD1	Removed
FAM118A	Removed
IQGAP2	Removed
TUBA1A	Removed
NUFIP2	Removed
HERPUD1	Removed
CALR	Removed
